# Supplementary material for: Genome-Wide Association Analysis for Salt–Induced Phenotypic and Physiologic Responses in Rice at Seedling and Reproductive Stages
Source: Front Plant Sci. 2022 Feb 9;13:822618. doi: 10.3389/fpls.2022.822618 (PMC8863738; doi:10.3389/fpls.2022.822618)
Supplement: Supplementary file 2 [file Table_1.XLSX]

## Sheet: Table S1
Supplementary Table S1. Names, origins and 16 ST indices values of the 220 rice accessions, "-" represent missing
NSFTV_ID	ACCESSION_NAME	COUNTRY_OF_ORIGIN	SUBGROUP	sRV-PH	sRV-FW	sRV-Chl4	sRV-Chl6	sRV-DR4	sRV-DR6	rRV-Na	rRV-Na/K	rRSD-SR	rRSD-PL	rRV-Fv/Fm7	rRV-Fv/Fm14	rRV-Fv/Fm21	rRV-Chl7	rRV-Chl14	rRV-Chl21
NSFTV8	Asse Y Pung	Philippines	TRJ	0.77	0.84	0.81	0	0.13	1	0.4654	0.3272	1	1	0.67	1.02	0.83	0.28	0.29	0.82
NSFTV24	Carolina Gold	United States	TRJ	0.52	0.62	0.6	0.83	0	0.47	0.3193	0.22	1	1	1	1.01	1	0.91	0.9	0.88
NSFTV25	Carolina Gold	United States	TRJ	0.78	0.8	0.84	0.78	0	0.25	0.2206	0.1657	1	1	1	0.83	1	1.03	0.99	1
NSFTV26	Carolina Gold Sel	United States	TRJ	0.67	0.81	0.82	0.69	0.28	0.39	0.2786	0.2617	0.64	0.19	0.75	0.99	0.99	0.48	0.8	0.81
NSFTV27	NSF-TV 27	Pakistan	TRJ	0.51	0.65	0.86	1	0	0.1	0.1785	0.1478	0.63	0.14	0.84	0.97	0.71	0.92	0.83	0.59
NSFTV37	Cuba 65	Cuba	TRJ	0.73	0.76	0.81	0.95	0.16	0.21	0.1004	0.0891	0.58	0.24	0.99	1.01	1	0.98	0.98	1.01
NSFTV46	Dourado Agulha	Brazil	TRJ	0.83	0.96	0.9	0.93	0.11	0.11	0.11	0.0977	0.75	0.4	1	1	1	0.97	1	0.77
NSFTV54	Fortuna	United States	TRJ	0.96	0.89	1	0	0.11	1	0.2062	0.1328	1	1	0.92	0.94	0	0.92	0.35	0
NSFTV65	Honduras	Honduras	TRJ	0.67	0.58	0.84	0.6	0.18	0.47	0.2016	0.173	0.8	0.13	0.99	0.36	0.65	0.42	0.93	0.4
NSFTV69	IAC 25	Brazil	TRJ	0.83	0.79	0.69	0	0.33	1	0.659	0.4769	1	1	0.39	0.87	0.69	0.3	0.44	0.57
NSFTV70	Iguape Cateto	Haiti	TRJ	0.68	1.17	0.85	0.92	0.1	0.1	0.056	0.0481	1	1	0.99	0.96	0.99	1.33	1.38	1.16
NSFTV73	IRAT 177	French Guiana	TRJ	0.73	0.81	0.89	0	0.32	1	0.2648	0.2478	0.73	0.18	-	1	0.83	0.98	0.96	0.98
NSFTV75	Jambu	Indonesia	TRJ	0.66	0.65	1	0	0.35	1	0.1657	0.1417	1	1	1.04	1.01	0.76	1.02	1.03	1.02
NSFTV84	Kaniranga	Indonesia	TRJ	0.73	0.68	0.77	0	0.11	1	0.2453	0.2024	0.46	0.19	1.02	1.01	1	1.02	1.02	0.81
NSFTV89	NSF-TV 89	Thailand	TRJ	0.76	0.78	0.79	0	0.75	1	0.694	0.6672	0.7	0.19	1.03	1.01	1.01	0.89	0.86	0.92
NSFTV92	Kinastano	Philippines	TRJ	0.6	0.7	0.85	0.76	0.05	0.16	0.2901	0.2665	0.97	0.35	1.01	0.36	0.99	1.12	1.01	1.05
NSFTV98	L-202	United States_CA	TRJ	0.62	0.6	0.92	0	0.8	1	0.0782	0.0633	1	1	1.02	1	1	1.04	0.93	0.87
NSFTV107	NSF-TV 107	Bangladesh	TRJ	0.68	0.72	1	0.98	0	0.05	0.3244	0.205	0.85	0.29	0.9	1	0.95	1.03	0.97	0.37
NSFTV108	Moroberekan	Guinea	TRJ	0.8	0.84	1	0.98	0	0.17	0.5765	0.4265	0.7	0.25	1	0.86	0.51	0.25	1.03	0.59
NSFTV116	NSF-TV 116	Pakistan	TRJ	0.61	0.54	0.82	0	0.16	1	0.29	0.2197	1	1	0.96	0.55	0.36	0.98	0.72	0.19
NSFTV120	OS6	Nigeria	TRJ	0.73	0.9	1	0.84	0.25	1	0.5875	0.5859	0.83	0.33	1.02	0.99	1	0.38	1.01	0.47
NSFTV122	Padi Kasalle	Indonesia	TRJ	0.84	0.38	0.57	0	0.7	1	0.111	0.115	1	1	1	1.01	1.01	0.83	0.97	1.15
NSFTV139	S4542A3-49B-2B12	United States	TRJ	0.68	0.55	1	0	0.18	1	0.5033	0.2241	0.92	0.1	0.97	0.99	1	1.08	0.89	1.01
NSFTV147	Sinampaga Selection	Philippines	TRJ	0.74	0.85	0.89	0	0.42	0.47	0.5442	0.5257	0.95	0.26	1.01	1.01	1	0.97	0.86	0.89
NSFTV149	Sinaguing	Philippines	TRJ	0.7	0.78	0.96	0.98	0.1	1	0.5069	0.3881	1	1	1.01	1	0.99	0.96	1.05	1.03
NSFTV164	Tondok	Indonesia	TRJ	0.67	0.53	0.96	0	0.05	1	0.3967	0.3463	1	1	1	0.99	0.97	1.08	0.85	0.83
NSFTV174	Azucena	Philippines	TRJ	0.74	0.42	0.63	0	0.37	1	0.2486	0.2417	1	0.26	0.99	0.89	0.7	0.66	0.82	0.19
NSFTV176	583	Ecuador	TRJ	0.67	0.57	0.46	0	0.2	1	0.2235	0.1925	1	1	1	1	0.91	0.98	0.9	0.98
NSFTV185	British Honduras Creole	Belize	TRJ	0.7	0.42	0.57	0	0.65	1	0.129	0.1815	0.63	0.12	0.03	1.02	0.95	1.06	0.96	0.99
NSFTV187	C57-5043	United States	TRJ	0.38	0.19	0.74	0	0.53	1	0.2848	0.2532	1	1	0	0	0	0.28	0.26	0
NSFTV190	Delrex	United States	TRJ	0.62	0.41	0.77	0.82	0.15	0.15	0.3478	0.4009	1	1	0.91	0.12	0	0.38	0.11	0
NSFTV213	WC 3397	Jamaica	TRJ	0.69	0.66	0.83	0.74	0.06	1	0.0672	0.121	1	0.09	1	1	0.96	1.24	1.08	1.02
NSFTV214	WC 4419	Honduras	TRJ	0.57	0.56	0.77	0	0.28	1	0.1086	0.0961	0.68	0.02	1	0.99	1.02	1	1.01	0.6
NSFTV223	Priano Guaira	Brazil	TRJ	0.9	0.54	0.77	0	0.15	0.15	0.1574	0.1904	1	1	0.99	1.01	0.92	0.92	1.23	0.52
NSFTV239	WAB 502-13-4-1	Cote D'Ivoire	TRJ	0.64	0.58	0.95	0	0.19	1	0.1437	0.1362	1	1	0.39	1	0.23	0.38	0.27	0.62
NSFTV240	WAB 501-11-5-1	Cote D'Ivoire	TRJ	0.7	0.67	1	0	0.15	1	0.0797	0.0755	1	1	1	1.01	0.95	0.96	0.91	0.83
NSFTV242	27	Dominican Republic	TRJ	0.58	0.5	0.8	0	0	1	0.6416	0.5098	1	1	0.89	0.16	0.05	0.66	0.43	0.24
NSFTV285	Tox 782-20-1	Nigeria	TRJ	0.51	0.35	0.59	0	0.7	1	0.6995	0.5256	1	1	0.88	0.1	0.3	0.77	0.31	0.11
NSFTV286	IITA 135	Nigeria	TRJ	0.47	0.43	0.79	0	0.85	1	0.3774	0.3346	0.74	0.18	1.01	0.81	0.91	0.94	0.99	0.89
NSFTV310	R 101	Zaire	TRJ	0.86	0.56	0.77	0	0.25	1	0.1036	0.0906	0.56	0.08	1	1	1	0.97	1.04	1.09
NSFTV381	325	Taiwan	TRJ	1.05	0.41	0.51	0	1	1	0.4225	0.2931	1	1	1.01	0.88	0.97	0.98	0.42	0.25
NSFTV391	Della	United States	TRJ	0.75	0.71	0.83	0	0.65	1	0.3523	0.3078	1	1	1	0.99	0.77	0.79	1.02	0.23
NSFTV392	Edith	United States	TRJ	0.7	0.48	0.57	0	0.5	1	0.319	0.3435	1	0.1	1	1	0.98	0.84	1.08	0.96
NSFTV394	Lady Wright Seln	United States	TRJ	0.53	0.3	0.83	0	0.47	1	1.1868	0.9017	1	1	0.5	0.05	0.12	0.73	0.62	0.7
NSFTV395	OS 6 (WC 10296)	Zaire	TRJ	0.53	0.29	0	0	1	1	0.1399	0.1265	0.99	0.27	1.02	0.99	1	0.9	0.98	0.84
NSFTV396	Cocodrie	United States	TRJ	0.85	0.42	0.83	0	0.1	1	0.1371	0.1283	0.24	0.15	1	1	0.99	0.99	1.16	1.12
NSFTV397	Cybonnet	United States	TRJ	0.51	0.22	0.67	0	0.5	1	0.059	0.0482	0.39	0.13	1.01	1	0.97	0.94	1.09	1.16
NSFTV352	Guatemala 1021	Guatemala	TRJ	0.7	0.41	0.89	0	0.06	1	1.491	1.3459	1	1	0.96	0.18	0.66	0.68	1.01	0.44
NSFTV619	Rosemont	United States	TRJ	0.71	0.59	0.61	0	0.55	1	0.1421	0.1418	0.5	0.19	1.01	0.87	1	0.9	1.07	0.94
NSFTV628	Jefferson	United States	TRJ	0.67	0.51	0.88	0	0.75	1	0.6309	0.5316	1	0	0.95	0.57	0.85	0.56	0.12	0.26
NSFTV630	Saber	United States	TRJ	0.72	0.38	0	0	1	1	0.5139	0.3858	1	1	1.69	0.98	0.99	0.92	0.96	0.81
NSFTV625	Katy	United States	TRJ	0.77	0.48	0.75	0	0.63	1	0.1465	0.099	0.31	0.09	0.71	0.96	0.65	0.88	0.42	0.26
NSFTV647	Cypress	United States	TRJ	0.78	0.51	1	0	0.8	1	0.0914	0.0842	0.37	0	1.01	1.02	0.98	1.24	1.01	0.98
NSFTV1	Agostano	Italy	TEJ	0.86	0.67	0.85	0.87	0	0.25	0.1651	0.1512	0.89	0.04	0.98	1.01	1.01	0.89	0.98	0.9
NSFTV9	Baber	India	TEJ	0.78	0.6	0.89	0.86	0.07	0.79	0.0699	0.0586	1	1	1.01	1.01	0.52	0.93	0.96	0.86
NSFTV10	Baghlani Nangarhar	Afghanistan	TEJ	0.76	0.61	0.9	0.83	0	0.53	0.0378	0.027	0.5	0	1	0.98	1	0.99	1.08	1.08
NSFTV36	CS-M3	United States-CA	TEJ	0.53	0.4	0.84	0	0.06	1	0.1348	0.1222	0.43	0.17	1	1.01	0.99	1.01	1.01	0.81
NSFTV51	Early Wataribune	Japan	TEJ	0.8	0.66	0.89	1	0	0.05	0.348	0.1835	0.85	0.32	0.95	0.43	0.68	0.86	0.71	0.53
NSFTV52	Eh Ia Chiu	Taiwan	TEJ	0.73	0.61	0.68	0	0.05	1	0.0898	0.0784	0.2	0	1	0.99	0.99	0.8	0.83	0.87
NSFTV56	Geumobyeo	South Korea	TEJ	0.82	0.76	0.87	0	0	1	0.4067	0.1775	1	1	-	0.02	0	0.49	0.3	0
NSFTV67	Hu Lo Tao	China	TEJ	0.88	1.09	1	0.93	0	0.11	0.2539	0.1686	1	1	0.46	0.85	0.61	0.64	0.66	0.59
NSFTV79	Jouiku 393G	Japan	TEJ	0.79	0.63	0.85	0.84	0.42	0.42	0.2037	0.1213	0.73	0.32	0.95	0.51	1.01	0.94	0.92	0.88
NSFTV83	Kamenoo	Japan	TEJ	0.82	0.93	0.81	0.84	0.17	0.22	0.2478	0.213	0.44	0	1	1.02	0.99	0.88	0.96	0.98
NSFTV103	Luk Takhar	Afghanistan	TEJ	0.99	1.07	0.93	0.81	0.28	0.28	0.7092	0.415	0.14	0.24	0.2	1.01	0	0.54	0.87	0
NSFTV104	Mansaku	Japan	TEJ	0.64	0.64	0.75	0.91	0.11	1	0.0143	0.0136	0.46	0.01	1.02	0.99	1.01	0.85	1	1.09
NSFTV115	NPE 835	Pakistan	TEJ	0.58	0.42	0.81	0	0.5	1	0.5603	0.2717	1	1	0.81	0.53	0.57	0.79	0.73	0.48
NSFTV118	Oro	Chile	TEJ	0.79	0.53	0.69	0	0.33	0.33	0.1568	0.1572	0.69	0.21	1	1	1.01	0.83	0.99	0.87
NSFTV121	Ostiglia	Argentina	TEJ	0.48	0.32	0.72	0	0.95	1	0.1091	0.1452	0.9	0.11	1.01	1.02	1.01	0.96	0.86	0.93
NSFTV134	Romeo	Italy	TEJ	0.65	0.48	0.91	0	0.32	1	0.1565	0.1844	0.74	0.04	1.01	1	0.95	0.98	1.1	0.99
NSFTV151	Suweon	Korea	TEJ	0.8	0.63	0.88	0	0.29	1	0.2627	0.1797	0.92	0.1	1	1	0.87	0.93	1.09	0.09
NSFTV154	Ta Hung Ku	China	TEJ	0.7	0.43	0.71	0	0.27	0.27	0.793	0.8276	0.57	0.06	1	1.02	0.84	1.1	1.07	0.86
NSFTV155	Ta Mao Tsao	China	TEJ	0.87	0.75	0.85	0.95	0.37	1	0.899	0.5409	0.98	0.29	0.93	0.22	0.37	0.76	0.4	0.43
NSFTV177	68-2	France	TEJ	0.91	0.61	0.53	0	0.8	1	0.0669	0.0581	0.55	0.03	1.01	0.99	1	1.03	0.98	0.97
NSFTV180	Benllok	Peru	TEJ	0.67	0.49	0.81	0	0.85	1	0.4139	0.2493	0.63	0.08	0.77	0.92	0.63	0.81	0.59	0.03
NSFTV181	Bergreis	Austria	TEJ	0.58	0.36	0.63	0	0.25	1	0.4399	0.346	1	1	0.83	0.65	0	0.81	0.38	0
NSFTV184	Bombon	Spain	TEJ	0.61	0.4	0.55	0	0.21	1	0.0456	0.0472	0.31	0.03	1.01	1.02	0	1.03	1.04	0.99
NSFTV186	Bul Zo	South Korea	TEJ	0.77	0.47	0	0	1	1	0.065	0.056	1	1	1	0.99	0.81	1.09	1.23	0.76
NSFTV204	Razza 77	Italy	TEJ	0.77	0.57	0.81	0	0	0.11	0.5311	0.4966	1	1	0.69	0.64	0.18	0.58	0.38	0.45
NSFTV220	Azerbaidjanica	Azerbaijan	TEJ	0.76	0.4	0.82	0	0.1	1	0.0713	0.0723	1	1	1.07	1	0.14	0.97	1.04	0.25
NSFTV225	Biser 1	Bulgaria	TEJ	0.7	0.49	0.71	0	0.06	1	0.1529	0.1996	0.93	0.2	1	1.02	1	0.94	0.99	1.01
NSFTV247	Desvauxii	Former Soviet Union	TEJ	0.78	0.69	0.81	0.78	0	0.55	0.0722	0.0971	0.78	0.24	0.77	0.96	0	0.79	0.9	0.91
NSFTV248	Caucasica	Former Soviet Union	TEJ	0.78	0.55	0.79	0.65	0	1	0.5238	0.3669	1	1	0.79	0.22	0	0.78	0.42	0.16
NSFTV250	Bulgare	France	TEJ	0.69	0.39	0.9	0	0.15	1	0.1792	0.1179	1	1	0.52	0.41	0	0.74	0.31	0
NSFTV257	Agusita	Hungary	TEJ	0.71	0.37	0.88	0	0	1	2.049	1.4064	1	1	0.71	0	0	0.71	0.01	0
NSFTV263	Maratelli	Italy	TEJ	0.83	0.59	0.86	0	0	1	0.94	0.6371	0.22	0.23	0.84	0.09	0.88	0.71	0.86	0.91
NSFTV265	Vialone	Italy	TEJ	0.82	0.42	0.8	0.8	0	1	0.0998	0.1089	0.7	0.29	1	1	0.99	0.96	0.91	0.86
NSFTV267	Hatsunishiki	Japan	TEJ	0.83	0.47	0.83	0	0.5	1	0.1767	0.1181	1	1	0.57	0.24	0	0.42	0.67	0
NSFTV275	Sri Malaysia Dua	Malaysia	TEJ	0.86	0.75	0.81	0.95	0.11	1	0.0771	0.0757	1	1	1	1.01	1.02	0.9	0.93	1.01
NSFTV277	Gambiaka Sebela	Mali	TEJ	0.85	0.8	1	0.93	0	1	0.1249	0.1159	0.63	0.53	1	1.01	1.02	1.03	0.85	0.71
NSFTV281	Patna	Morocco	TEJ	0.6	0.36	0.7	0	0.35	1	1.4547	0.9906	1	1	0.89	0.78	0.35	0.67	0.51	0.15
NSFTV282	Triomphe Du Maroc	Morocco	TEJ	0.59	0.31	0.76	0	0.37	1	0.8006	0.4455	0.27	0.19	1.01	1.01	0.99	1.02	0.98	0.86
NSFTV283	Chibica	Mozambique	TEJ	0.77	0.47	0.78	0	0.5	1	0.1153	0.1139	0.5	0.21	1	0.99	1.01	0.89	0.94	0.93
NSFTV288	Italica Carolina	Poland	TEJ	0.68	0.41	0.42	0	1	1	0.2678	0.2715	0.73	0.32	0.43	0.82	0.99	0.89	0.45	1.02
NSFTV289	Lusitano	Portugal	TEJ	0.68	0.38	0.91	0	0.4	1	0.1503	0.0909	0.25	0.04	1	0.99	1	1.07	1.01	1.02
NSFTV290	Amposta	Puerto Rico	TEJ	0.81	0.46	0.94	0	0.55	1	0.9406	0.5387	1	1	0.34	1	0.9	0.69	0.38	0.6
NSFTV291	Toploea 70/76	Romania	TEJ	0.59	0.31	0	0	1	1	0.4536	0.4063	1	1	0.97	0.77	0	0.93	0.61	0.06
NSFTV292	Stegaru 65	Romania	TEJ	0.88	0.44	0.79	0	0.9	1	0.1452	0.1227	1	1	1	0	1.01	0.94	0.89	0.79
NSFTV297	Bahia	Spain	TEJ	0.64	0.3	0.49	0	0.65	1	0.4372	0.2717	1	1	0.94	0.45	0	0.75	0.35	0
NSFTV300	Sml Kapuri	Suriname	TEJ	0.74	0.44	0.68	0	0.12	1	0.1226	0.0874	0.37	0.16	0.99	0.51	0.13	0.86	0.94	0.91
NSFTV301	Melanotrix	Tajikistan	TEJ	0.63	0.36	0	0	0.9	1	0.1485	0.1065	0.59	0.11	1.01	1.01	1.02	0.92	0.91	0.49
NSFTV302	WIR 3039	Tajikistan	TEJ	0.54	0.26	0.85	0	0.74	1	0.1033	0.0771	0.92	0.11	1.01	1.01	0.97	0.88	0.85	0.86
NSFTV303	Kihogo	Tanzania	TEJ	0.69	0.62	0.91	0	0.6	1	1.1042	0.6653	1	1	0.9	0.28	0	0.74	0.21	0.16
NSFTV306	WIR 3764	Uzbekistan	TEJ	0.76	0.4	0.7	0	0.9	1	0.3876	0.2955	1	1	1.04	0.99	0.91	0.96	0.91	0.65
NSFTV307	Uzbekskij 2	Uzbekistan	TEJ	0.76	0.42	0.93	0	0.06	1	0.2184	0.1661	0.66	0.07	1.01	0.36	0.33	1	0.86	0.18
NSFTV311	56-122-23	Thailand	TEJ	0.87	0.75	0.74	0	0.6	1	0.7922	0.6153	1	1	0.61	0.2	0	0.69	0.5	0
NSFTV334	Lomello	Thailand	TEJ	0.75	0.57	0.94	0.96	0.13	1	0.3028	0.2746	0.52	0.15	0.99	0.93	0.99	0.95	0.8	0.84
NSFTV338	Sitpwa	Myanmar	TEJ	0.49	0.26	0	0	0.6	0.8	0.0872	0.103	0.68	0.19	1.01	1.03	1	0.98	1	1.06
NSFTV365	Shirogane	Japan	TEJ	0.72	0.69	1	0	0.15	1	0.2223	0.1758	1	1	1	0.89	0.98	0.96	0.76	0.87
NSFTV64	Heukgyeong	South Korea	TEJ	0.57	0.36	0	0	1	1	0.067	0.0795	1	1	0.99	0.99	1	0.99	1.06	1.02
NSFTV641	Tainung 67	Taiwan	TEJ	0.82	0.81	0.92	0	0.2	1	0.5118	0.3147	0.33	0.12	0.51	0.91	0.89	0.93	0.97	0.74
NSFTV3	Ai-Chiao-Hong	China	IND	0.68	0.38	0.38	0	0.06	1	0.1065	0.0744	0.64	0.23	1	1.01	1.02	0.87	1.01	0.96
NSFTV21	Byakkoku Y 5006 Seln	Australia	IND	0.68	0.55	0.45	0	0.15	1	0.4347	0.2443	1	1	0.37	0	0	0.19	0	0
NSFTV43	Dee Geo Woo Gen	Taiwan	IND	0.73	0.54	0.74	0	0.5	1	0.3258	0.1739	0.91	0.37	0.56	0.83	0.13	0.75	0.6	0.55
NSFTV57	NSF-TV 57	Iran	IND	0.47	0.41	0	0	0.95	1	0.3759	0.2215	1	1	0.65	0.49	0.84	0.82	0.09	0.82
NSFTV71	IR 36	Philippines	IND	0.79	0.6	0.8	0.77	0.22	0.28	0.1082	0.0915	0.94	0.21	0.98	0.53	0.67	0.82	0.96	0.76
NSFTV72	IR 8	Philippines	IND	0.51	0.79	0.76	1	0.1	0.15	0.2539	0.1746	0.68	0.09	0.99	0.98	0.97	0.93	0.72	0.82
NSFTV90	Kiang-Chou-Chiu	Taiwan	IND	0.56	0.59	0.65	0.85	0.11	0.17	0.1859	0.2513	0.13	0.2	0.92	1.02	1	1.11	1.16	1
NSFTV117	O-Luen-Cheung	Taiwan	IND	0.58	0.37	0.56	0	0.75	1	0.3764	0.2555	0.97	0.19	0.09	0.2	0.43	0.85	0.93	1.01
NSFTV123	Pagaiyahan	Taiwan	IND	0.92	0.56	0	0	0.95	1	0.1326	0.1179	0.78	0	1.01	1	0.97	1.13	1	0.8
NSFTV125	Pao-Tou-Hung	China	IND	0.63	0.38	0.73	0	0.5	1	0.0809	0.0786	1	1	1.01	0.99	1.02	1.07	0.87	1.01
NSFTV129	Peh-Kuh	Taiwan	IND	0.55	0.37	0	0	0.65	1	0.2297	0.2176	0.94	0.28	0.99	0.99	0.97	1.04	0.94	0.73
NSFTV130	Peh-Kuh-Tsao-Tu	Taiwan	IND	0.61	0.5	0.7	0	0.75	1	0.2998	0.1637	0.69	0	0.89	0.87	0.8	0.81	0.81	0.91
NSFTV137	RTS14	Vietnam	IND	0.58	0.33	0.67	0	0.65	1	0.1313	0.1184	0.5	0.11	0.99	1	1.03	1.08	1.08	0.99
NSFTV156	Taichung Native 1	Taiwan	IND	0.84	0.67	0.77	0	0.13	1	0.4573	0.3045	0.46	0.03	0.99	0.99	0.98	1.16	0.96	0.99
NSFTV157	Tainan Iku 487	Taiwan	IND	0.72	0.57	0.81	0	0.11	1	0.0699	0.0512	0.6	0	1.01	1	0.48	1	0.98	0.93
NSFTV162	TKM6	India	IND	0.76	0.56	0.72	0	0.11	0.17	0.0834	0.0915	1	1	0.87	0.69	1.01	0.74	0.31	0.09
NSFTV163	Taducan	Philippines	IND	0.83	0.74	0.92	0.85	0.16	1	0.0709	0.0522	0.25	0	1.01	0.97	1.03	1	0.96	1.01
NSFTV171	ZHE 733	China	IND	0.56	0.57	0.74	1	0.24	1	0.4394	0.2386	0.56	0.03	1	0.49	0.96	0.9	0.92	0.93
NSFTV172	Zhenshan 2	China	IND	0.74	0.48	0.78	0	0.15	1	0.3674	0.3019	1	1	0.99	0.99	1	0.93	0.85	0.87
NSFTV189	Criollo La Fria	Venezuela	IND	0.66	0.45	0.76	0	0.11	0.11	0.2042	0.1817	1	1	1	1	1	1.07	0.98	0.85
NSFTV196	JM70	Mali	IND	0.57	0.4	0.67	0	0.05	1	0.1498	0.135	0.99	1	1.01	1	1.01	1.02	0.92	1.05
NSFTV203	Radin Ebos 33	Malaysia	IND	0.57	0.38	0.79	0	0.7	1	0.2559	0.3043	0.92	0.25	1.01	0.52	0.51	0.86	0.97	0.91
NSFTV209	Tchibanga	Gabon	IND	0.88	0.79	0.7	0	0.05	0.15	0.4554	0.4939	0.8	0.1	0.75	0.43	0.26	0.85	0.8	0.52
NSFTV222	Paraiba Chines Nova	Brazil	IND	0.61	0.4	0.8	0	0.85	1	0.1179	0.1309	0.96	0.3	1.02	0.99	1.02	0.9	0.99	0.85
NSFTV234	Aijiaonante	China	IND	0.71	0.51	0.77	0	0	1	0.1398	0.1345	1	1	1.01	1.01	1.04	0.91	0.52	0.73
NSFTV255	Pai Hok Glutinous	Hong Kong	IND	0.77	0.69	0.88	0.94	0.13	0.19	0.0577	0.0636	1	1	1	0.98	1	0.99	0.97	1.02
NSFTV284	IR-44595	Nepal	IND	0.83	0.54	0.84	0	0.5	1	0.3887	0.3013	1	1	0.99	0.42	0.9	1.1	1	0.33
NSFTV299	SML 242	Suriname	IND	0.59	0.5	0.81	0	0.05	1	0.1236	0.1066	1	1	1.01	1.01	0.99	1	0.92	0.92
NSFTV304	519	Uruguay	IND	0.62	0.42	0	0	0.33	1	0.2559	0.2583	0.9	0.2	0.99	1.03	1.01	0.96	0.93	1.03
NSFTV313	BR24	Bangladesh	IND	0.75	0.38	0.66	0	0.5	1	0.0503	0.0512	0.18	0.09	1.01	1.01	0	1	1	1.08
NSFTV315	Dawebyan	Myanmar	IND	0.74	0.4	0.83	0	0.42	1	0.071	0.085	0.95	0.13	1.01	1	0.99	0.85	1.04	1.04
NSFTV337	Sabharaj	Bangladesh	IND	0.63	0.53	0.89	0	0.26	1	0.1279	0.1108	0.94	0.39	0.99	0.7	0.26	1.22	0.9	0.87
NSFTV339	Yodanya	Myanmar	IND	0.7	0.66	1	1	0.3	1	0.4401	0.3969	1	1	0.86	0.39	0	0.6	0.07	0
NSFTV348	China 1039	China	IND	0.8	0.52	0.88	0	0.85	1	0.6068	0.4381	0.25	0.26	0.73	0.27	0.23	0.85	0.64	0.42
NSFTV349	Chang Ch'Sang Hsu Tao	China	IND	0.71	0.53	0.79	0	0.16	1	0.0827	0.0755	1	1	1.02	0	0.1	0.92	0.72	0.72
NSFTV356	JC 117	India	IND	0.7	0.6	0.95	0.88	0.26	1	0.1109	0.0968	1	1	0.95	1.01	1	0.77	0.93	1.37
NSFTV385	Nira	United States	IND	0.45	0.36	0.84	0	0.6	1	0.1275	0.0794	0.81	0.1	0.99	1.03	1	0.91	0.91	0.95
NSFTV620	Jasmine85	Philippines	IND	0.73	0.41	0.72	0	0.32	1	0.1004	0.1139	0.91	0.21	1	1.02	0.99	0.92	0.97	1.04
NSFTV633	Jing 185-7	China	IND	0.92	0.66	0	0	1	1	0.1434	0.1089	0.55	0.25	1	0.96	0.97	0.95	0.96	0.88
NSFTV634	Rondo (4484-1693)	China	IND	0.62	0.34	0.93	0	0.65	1	0.0822	0.0837	0.44	0.07	1	1	0.99	1	1.03	0.97
NSFTV616	RT0034	United States	IND	0.57	0.32	0	0	0.75	1	0.1207	0.1091	0.54	0.07	1.02	1	0	1.13	1.08	0.94
NSFTV626	C101A51	Colombia	IND	0.93	0.41	0.79	0	0.44	1	0.4518	0.4262	1	1	1	1.01	1.01	0.89	0.95	0.92
NSFTV642	Zhenshan 97B	China	IND	0.63	0.67	0.93	0	0.44	1	0.1597	0.103	1	1	1.01	0.9	0.98	1.02	0.93	0.87
NSFTV112	N12	India	AROMATIC	0.63	0.53	0.92	0	0.06	1	0.3901	0.3722	0.86	0.23	0.62	0.05	1	0.73	0.93	0.93
NSFTV124	Pankhari 203	India	AROMATIC	0.76	0.49	0.78	0	0.4	1	0.8693	0.6053	1	1	1.01	0.37	0.19	1.06	1.22	1.27
NSFTV4	NSF-TV 4	India	AUS	0.65	0.51	0.62	0	0.68	1	0.7968	0.3905	1	1	0.93	0.6	0.88	0.67	0.91	0.74
NSFTV13	NSF-TV 13	Pakistan	AUS	0.66	0.47	0.78	0.94	0.2	0.27	0.1494	0.1039	1	1	0.97	1	0.95	0.85	0.81	0.76
NSFTV19	Black Gora	India	AUS	0.75	0.44	0.77	0	0.45	1	0.4558	0.2174	1	1	0.97	0.73	0.67	1.06	0.53	0.15
NSFTV44	Dhala Shaitta	Bangladesh	AUS	0.85	0.52	0.68	0	0.32	1	0.4519	0.2526	1	0.44	0.85	0.76	0.65	0.76	0.61	0.87
NSFTV49	DV85	Bangladesh	AUS	0.79	0.58	0.79	1	0.17	0.22	0.1713	0.0559	0.94	0.11	0.94	0.44	0.42	0.91	0.77	0.3
NSFTV78	Jhona 349	India	AUS	0.78	0.8	0.79	0	0.13	1	0.9021	0.4788	0.45	0.55	0.17	0.36	0.89	0.86	0.77	0.84
NSFTV85	Kasalath	India	AUS	0.82	0.67	0.46	0	0.2	1	0.4697	0.2409	1	1	0.35	0.82	0.29	0.67	0.34	0.42
NSFTV105	Mehr	Iran	AUS	0.75	0.69	1	0	0.13	0.13	0.2297	0.1338	1	1	0.19	0.21	0.61	0.87	0.15	0.16
NSFTV131	Phudugey	Bhutan	AUS	0.84	0.61	0	0	0.75	1	0.4924	0.2771	1	1	0.37	0.68	0.83	0.51	0.37	0.3
NSFTV152	T 1	India	AUS	0.77	0.71	0.76	0	0.65	1	0.6041	0.2991	0.92	0.29	0.99	0.97	1	1	1.02	0.69
NSFTV153	T26	India	AUS	0.64	0.49	0.63	0	0.8	1	0.944	0.4298	0.91	0.25	0.98	0.87	0.87	1.02	0.34	0.55
NSFTV276	Kaukau	Mali	AUS	0.78	0.64	0.96	0	0	0.16	0.7451	0.8463	1	1	0.47	0	0	0.33	0	0
NSFTV314	CTG 1516	Bangladesh	AUS	0.61	0.42	0	0	0.85	1	0.225	0.2761	0.92	0	0.89	1	0.99	1.19	1.58	1.17
NSFTV316	DD 62	Bangladesh	AUS	0.6	0.35	0.72	0	0.9	1	0.0381	0.0343	0.98	0.11	1.01	1	1.02	0.79	0.83	0.83
NSFTV317	DJ 123	Bangladesh	AUS	0.88	0.69	0.87	0	0.15	1	0.864	0.3929	1	1	0.97	0.72	0.59	0.71	0.64	0.32
NSFTV318	DJ 24	Bangladesh	AUS	0.74	0.5	0.81	0	0.65	1	0.7704	0.3454	0.62	0.17	0.94	0.83	0.45	1.01	0.96	0.6
NSFTV319	DK 12	Bangladesh	AUS	0.68	0.47	0.78	0	0.8	0.8	0.8988	0.4943	1	1	0.98	0.69	0.75	1.19	1.02	0.6
NSFTV320	DM 43	Bangladesh	AUS	0.69	0.72	0.87	0.99	0.11	1	0.1427	0.1243	0.98	0.55	0.99	1	0.94	1.03	0.93	0.92
NSFTV322	DM 59	Bangladesh	AUS	0.61	0.55	0.53	0	0.75	1	0.257	0.2291	1	0.3	1.02	0.99	0.79	0.95	1	0.91
NSFTV323	DNJ 140	Bangladesh	AUS	0.67	0.54	0	0	1	1	1.1555	0.6896	1	1	0.33	0.8	0.73	0.74	0.83	0.54
NSFTV326	Ghorbhai	Bangladesh	AUS	0.57	0.39	0	0	0.95	1	0.4397	0.2631	1	1	0.98	0.38	0	0.87	0.59	0.19
NSFTV327	Goria	Bangladesh	AUS	0.71	0.6	0.94	0	0.16	1	0.5778	0.3801	1	1	0.89	0.11	0.93	0.6	0.39	0
NSFTV329	Kachilon	Bangladesh	AUS	0.74	0.38	1	0	0.12	1	0.1615	0.1467	1	1	0.84	0.43	0.44	1.16	1.14	0.68
NSFTV330	Khao Pahk Maw	Thailand	AUS	0.64	0.46	0.82	0	0.18	0.24	0.7713	0.5213	1	1	1.01	0.7	0.2	0.91	0.84	0.71
NSFTV331	Khao Tot Long 227	Thailand	AUS	0.75	0.65	0.71	0.91	0	0.1	0.5704	0.4666	0.89	0.15	0.83	0.86	0.64	1.47	1.16	0.82
NSFTV341	Shirkati	Afghanistan	AUS	0.65	0.53	0.85	0	0.75	1	0.0878	0.0923	1	0.21	1	0.99	1.01	0.98	0.81	0.78
NSFTV345	DZ 193	Bangladesh	AUS	0.48	0.4	0.7	0.88	0.05	1	0.0689	0.0583	0.88	0.01	0.96	0.86	0.96	0.82	1	0.94
NSFTV346	Karkati 87	Bangladesh	AUS	0.89	0.98	0.77	0	0.35	1	0.7457	0.3684	1	1	0.98	0.5	0.18	0.93	0.98	0.5
NSFTV357	9524	India	AUS	0.62	0.41	0.74	0	1	1	0.4689	0.2655	1	1	0.45	1.01	0.64	0.62	0.96	0.53
NSFTV370	Coarse	Pakistan	AUS	0.69	0.4	0.63	0	0.6	1	0.0983	0.109	1	1	0.99	0.76	0.53	0.96	0.89	0.43
NSFTV378	Kalubala Vee	Sri Lanka	AUS	0.69	0.33	0.85	0	0.29	1	0.1969	0.1576	1	1	0.99	0.99	1.01	1.03	0.9	0.83
NSFTV651	Dular	India	AUS	0.78	0.69	0	0	0.9	1	0.2292	0.1785	0.76	0.19	0.99	1	0.57	1.03	1.03	0.92
NSFTV40	Dam	Thailand	ADMIX	0.65	0.72	0.87	0.87	0.31	0.31	0.2696	0.1935	0.76	0.27	1	0.99	0.99	0.98	0.9	0.91
NSFTV114	Nova	United States	ADMIX	0.52	0.37	0.9	0	0.65	1	0.3676	0.3035	1	0	1	1	1	0.78	0.89	0.88
NSFTV128	Pato De Gallinazo	Australia	ADMIX	0.72	0.56	0.87	0	0.6	1	0.0223	0.0236	1	1	1.01	0.99	1	0.93	1.06	0.98
NSFTV205	Rinaldo Bersani	Italy	ADMIX	0.6	0.36	0.81	0.92	0	1	0.1401	0.189	0.14	0.17	1	1	1	0.94	0.9	0.92
NSFTV217	YRL-1	Australia	ADMIX	0.62	0.46	0.83	0	0.35	1	0.0626	0.0967	0.79	0.08	1	1	1	1.07	0.97	0.97
NSFTV227	Riz Local	Burkina Faso	ADMIX	0.67	0.38	0.75	0	0.05	0.16	0.4909	0.4134	1	1	0.94	0.44	0	0.95	0.62	0.21
NSFTV236	WC 521	China	ADMIX	0.68	0.5	0.91	0	0.06	1	0.6672	0.4216	1	1	0.98	1	1.01	0.79	0.76	0.78
NSFTV237	Estrela	Colombia	ADMIX	0.81	0.71	1	0	0.28	1	0.4716	0.4326	1	1	0.1	0	0	0.9	0	0
NSFTV249	Pirinae 69	Former Yugoslavia	ADMIX	0.74	0.41	0.85	0	0.11	1	0.4886	0.3843	0.77	0.26	0.38	0.99	0.99	0.53	0.89	0.11
NSFTV253	Guineandao	Guinea	ADMIX	0.74	0.79	0.8	0	0.25	1	0.4792	0.4289	0.22	0	1	0.99	1	0.79	0.84	0.94
NSFTV259	Sadri Tor Misri	Iran	ADMIX	0.78	0.43	0.89	0	0	1	0.354	0.2167	0.85	0.19	0.98	0.39	0.09	0.84	0.67	0.07
NSFTV264	Baldo	Italy	ADMIX	0.78	0.57	0.92	0	0	0.4	0.063	0.0647	0.88	0.07	1	1.02	1.02	0.96	1.01	1.11
NSFTV266	Hiderisirazu	Japan	ADMIX	0.79	0.44	0.77	0	0.26	1	0.358	0.2458	1	1	0.92	0.28	0	0.58	0.93	0
NSFTV270	Osogovka	Macedonia	ADMIX	0.73	0.44	0.92	0	0.1	1	0.324	0.2008	1	1	0.88	0	0	0.56	0.73	0
NSFTV271	M. Blatec	Macedonia	ADMIX	0.66	0.44	0.72	0	0.19	0.19	0.1283	0.1096	0.45	0.06	1	1	0.56	0.88	0.88	0.92
NSFTV278	C1-6-5-3	Mexico	ADMIX	0.68	0.39	0.62	0	0.19	1	0.0693	0.0697	1	1	0.71	1	1	0.95	0.88	0.99
NSFTV280	Saku	Mongolia	ADMIX	0.56	0.32	0.93	0	0.27	1	0.1602	0.1477	1	1	0.99	1.01	1.01	0.94	0.92	0.5
NSFTV305	Doble Carolina Rinaldo Barsani	Uruguay	ADMIX	0.67	0.3	0.77	0	0.16	1	0.0555	0.0488	0.49	0.02	0.97	1	1.02	1.01	0.97	1.03
NSFTV335	Okshitmayin	Myanmar	ADMIX	0.72	0.62	0.82	0	0.06	1	0.4136	0.3089	1	0	0.96	0.68	0.59	0.61	0.07	0.03
NSFTV340	Berenj	Afghanistan	ADMIX	0.38	0.22	0.71	0	0.35	1	0.3581	0.2728	0.98	0.12	0.84	0.99	1.01	0.95	0.96	0.93
NSFTV343	Victoria F.A.	Argentina	ADMIX	0.64	0.5	0.86	0	0.9	1	0.8933	0.6754	1	1	0.9	0.26	0.58	1.11	0.82	0.51
NSFTV344	Habiganj Boro 6	Bangladesh	ADMIX	0.63	0.48	0.75	0	0	0.11	0.146	0.133	0.9	0.18	1.01	1	1.01	0.98	1.04	1.07
NSFTV358	ARC 10086	India	ADMIX	0.85	0.62	0.75	0	0.36	1	0.4627	0.631	1	1	0.55	0	0	0.31	0	0
NSFTV364	Rikuto Norin 21	Japan	ADMIX	0.72	0.66	0.89	0	0.32	1	0.5487	0.5029	0.98	0.16	0.97	1	1.02	0.78	0.85	0.93
NSFTV367	Sanbyang-Daeme	Korea	ADMIX	0.6	0.29	0.82	0	0.65	1	0.2523	0.2048	1	1	1.01	1.01	1	0.99	0.96	0.79
NSFTV376	Breviaristata	Portugal	ADMIX	0.72	0.29	0.72	0	0.8	1	0.9616	0.5263	1	1	0.8	0.66	0.5	0.72	0.54	0.27
NSFTV386	Palmyra	United States	ADMIX	0.45	0.38	0	0	0.9	1	0.1196	0.1093	0	0	1	1	1.01	0.92	1.03	0.99
NSFTV387	M-202	United States-CA	ADMIX	0.57	0.37	0.59	0	0.42	1	0.1526	0.1626	0.83	0.08	1.01	1	1	0.96	0.96	0.87
NSFTV388	Nortai	United States	ADMIX	1.15	0.88	1	0	1	1	0.2217	0.2061	0.53	0	0.98	1.01	1.01	0.88	0.88	1.02
NSFTV389	CI 11011	United States	ADMIX	0.43	0.3	0	0	1	1	0.0415	0.047	0.85	0.08	1.01	1	1.01	1.08	1.01	0.96
NSFTV390	CI 11026	United States	ADMIX	0.68	0.39	0.58	0	0.7	1	0.3109	0.2909	0.55	0.25	0.98	0.96	0	0.77	0.95	0.97
NSFTV629	Panda	United States	ADMIX	0.66	0.39	0.68	0	0.7	1	0.1418	0.1291	0.62	0	1	0.99	1.03	1.02	0.96	0.66
NSFTV627	Early	United States	ADMIX	0.74	0.51	0.97	0	0.32	1	0.1048	0.1186	0.37	0.11	1.01	0.74	0.85	0.93	0.99	0.06

## Sheet: Table S2
Supplementary Table S2. Distribution of SNP markers in the rice genome
Chr	No. of SNPsa	Spacing(bp)	No. of SNPs related to genesb	No. of genes	Spacing(bp)
1	82248	526	28030	3923	1543
2	69886	514	21731	3148	1653
3	67500	539	20755	3429	1753
4	62651	566	16623	2431	2130
5	54788	546	14516	2276	2051
6	57569	543	16501	2277	1890
7	53534	555	15135	2151	1961
8	54705	520	15019	1914	1891
9	43002	533	11148	1532	2054
10	43570	533	12562	1523	1843
11	60213	482	16940	1730	1713
12	50334	547	12372	1589	2225
Total	700000	533.667	201332	27923	1892.25
a refer to those SNPs with minor allele frequency ≥ 0.02 and missing data rate < 25%. b refer to those SNPs distributed in coding regions of 27,923 annotated genes and their 2kb upstream and 2kb downstream regions.

## Sheet: Table S3
Supplementary Table S3. Summary of significant SNPs associated with sRV-PH by GWAS using CMLM and BLINK
SNP	alelle	chr	pos	CMLM.Pvalue	CMLM.R2	CMLM.effect	Blink.Pvalue
SNP-1.32769262.	C/T	1	32770307	0.00013139	0.0896023	-0.0516614	5.4083e-05
SNP-1.33074009.	T/G	1	33075054	3.45611e-05	0.101967	-0.0596494	1.42065e-05
SNP-1.33085898.	T/A	1	33086943	5.90055e-05	0.0969855	-0.0593858	2.24979e-05
SNP-11.6219884.	C/A	11	6224133	8.00765e-05	0.0941589	-0.0496996	3.68429e-05
SNP-11.6548696.	A/T	11	6552944	0.000112471	0.0910293	-0.0511692	4.90775e-05
SNP-12.2731211.	T/C	12	2732210	5.16978e-05	0.0982133	-0.0550565	1.91478e-05
SNP-2.23122241.	G/A	2	23128111	0.000148763	0.0884651	0.0477973	6.05455e-05
SNP-2.27769525.	T/G	2	27775395	0.000100284	0.0920841	0.0581183	5.5834e-05
SNP-2.34718372.	G/A	2	34724242	0.000111134	0.0911392	0.0403198	4.77461e-05
SNP-2.34788131.	G/A	2	34794001	0.000105413	0.0916251	0.0405767	4.88746e-05
SNP-2.34791760.	A/C	2	34797630	9.08654e-05	0.0929926	-0.0413384	4.01689e-05
SNP-3.12546468.	G/A	3	12547751	0.000133529	0.0894543	0.0505026	6.07462e-05
SNP-3.31879726.	G/A	3	31886850	0.000157397	0.0879492	-0.0754017	8.38863e-05
SNP-4.12985437.	T/C	4	12994728	0.000134668	0.0893765	0.0504041	5.28421e-05
SNP-4.33375669.	C/T	4	33560786	8.71533e-05	0.0933772	-0.0879016	5.38629e-05
SNP-6.30590070.	T/A	6	30591069	5.8361e-05	0.0970874	-0.0642791	2.36781e-05
SNP-8.4323722.	A/G	8	4324720	0.000148443	0.0884847	0.0413694	7.1642e-05
SNP-9.16982117.	A/C	9	16983119	4.28247e-05	0.099966	-0.0512856	1.94956e-05
SNP-1.27756381.	T/C	1	27757426	-	-	-	0.000138507
SNP-1.33086227.	C/A	1	33087272	-	-	-	0.000104891
SNP-1.33101427.	G/A	1	33102472	-	-	-	7.88675e-05
SNP-1.33101845.	A/T	1	33102890	-	-	-	0.000129475
SNP-2.2122969.	G/A	2	2122970	-	-	-	0.000107282
SNP-2.3301025.	A/T	2	3301028	-	-	-	0.000150561
SNP-2.31121541.	A/C	2	31127411	-	-	-	0.000132073
SNP-2.34765777.	C/T	2	34771647	-	-	-	0.000163305
SNP-3.29920244.	C/T	3	29927206	-	-	-	0.000135323
SNP-3.32809745.	T/C	3	32816876	-	-	-	8.74616e-05
SNP-4.11174102.	A/C	4	11183402	-	-	-	8.68569e-05
SNP-4.12926328.	G/A	4	12935619	-	-	-	0.000114303
SNP-4.14515908.	G/A	4	14525195	-	-	-	0.000137091
SNP-4.15383471.	T/A	4	15392756	-	-	-	0.000147289
SNP-4.15849812.	C/A	4	16021780	-	-	-	0.000134159
SNP-6.3408986.	A/G	6	3409986	-	-	-	0.00014238
SNP-7.607601.	C/G	7	608602	-	-	-	0.000132678

## Sheet: Table S4
Supplementary Table S4. Summary of significant SNPs associated with sRV-FW by GWAS using CMLM and BLINK
SNP	alelle	chr	pos	CMLM.Pvalue	CMLM.R2	CMLM.effect	Blink.Pvalue
SNP-1.33074009.	T/G	1	33075054	2.92e-05	0.0984	-0.0885	1.41e-05
SNP-12.15334349.	C/T	12	15337052	6.41e-05	0.0911	0.114	8.46e-05
SNP-12.2783280.	C/T	12	2784279	2.22e-06	0.1231	0.0818	3.37e-06
SNP-2.20741617.	C/T	2	20747486	0.000161	0.0826	0.0756	4.55e-05
SNP-2.3312497.	G/A	2	3312500	2.87e-05	0.0986	-0.109	7.6e-06
SNP-2.3416072.	G/T	2	3416075	4.2e-06	0.117	0.106	7.18e-07
SNP-4.14515908.	G/A	4	14525195	3.84e-05	0.0959	-0.0951	1.1e-05
SNP-4.14685438.	G/A	4	14694725	7.41e-06	0.1115	-0.127	2.29e-06
SNP-4.14809989.	A/G	4	14819276	8.54e-05	0.0884	0.107	5.7e-05
SNP-4.14811460.	C/T	4	14820747	0.000128	0.0847	0.0968	5.5e-05
SNP-4.14947910.	T/C	4	14957197	1.01e-05	0.1085	-0.0816	3.33e-06
SNP-4.15291057.	A/G	4	15300342	0.000105	0.0865	0.0833	4.13e-05
SNP-4.15302395.	A/G	4	15311680	5.06e-05	0.0933	0.097	6.31e-05
SNP-4.15381160.	C/T	4	15390445	0.00011	0.086	0.0977	4.86e-05
SNP-4.15383471.	T/A	4	15392756	2.66e-06	0.1214	-0.115	9.66e-07
SNP-4.15617395.	C/T	4	15626709	0.000102	0.0868	0.105	6.43e-05
SNP-4.33582751.	G/A	4	33767872	9.5e-05	0.0874	-0.11	2.8e-05
SNP-6.24518522.	T/C	6	24519520	0.000145	0.0835	0.0962	6.37e-05
SNP-6.28553496.	T/G	6	28554495	0.000113	0.0858	-0.102	0.000113
SNP-6.28963345.	G/T	6	28964344	0.000154	0.083	0.116	8.48e-05
SNP-6.29408788.	A/T	6	29409787	3.23e-05	0.0975	0.13	1.47e-05
SNP-6.4333015.	C/A	6	4334015	1.17e-05	0.1071	0.0945	4.73e-06
SNP-6.4369047.	G/T	6	4370047	9.52e-05	0.0874	-0.095	5.86e-05
SNP-7.13200347.	G/A	7	13201341	7.95e-05	0.0891	-0.0973	1.46e-05
SNP-7.13606327.	C/T	7	13607321	5.26e-05	0.0929	0.076	7.28e-06
SNP-7.14774057.	G/A	7	14775051	0.000102	0.0867	-0.0947	4.34e-05
SNP-7.8262486.	A/G	7	8263482	3.83e-05	0.0959	0.0892	1.18e-05
SNP-7.8781652.	A/T	7	8782648	2.5e-05	0.0999	0.0903	4.84e-06
SNP-7.8805943.	A/C	7	8806939	0.000134	0.0842	0.0809	3.87e-05
SNP-7.9252794.	G/A	7	9253789	0.000127	0.0848	-0.0902	1.88e-05
SNP-8.14367442.	T/C	8	14370157	1.99e-05	0.1021	0.0957	8.73e-06
SNP-8.2146875.	A/G	8	2147873	7.44e-05	0.0897	0.101	4.37e-05
SNP-1.23573687.	C/T	1	23574732	-	-	-	7.27e-05
SNP-1.23642637.	C/T	1	23643682	-	-	-	7.76e-05
SNP-1.32606380.	G/A	1	32607425	-	-	-	0.000151
SNP-1.32617799.	A/T	1	32618844	-	-	-	0.000142
SNP-1.32624835.	T/C	1	32625880	-	-	-	0.000108
SNP-1.32632254.	A/G	1	32633299	-	-	-	9.24e-05
SNP-1.32644839.	G/C	1	32645884	-	-	-	0.000141
SNP-1.32655330.	A/T	1	32656375	-	-	-	9.24e-05
SNP-1.32655641.	G/A	1	32656686	-	-	-	9.24e-05
SNP-1.33144594.	T/G	1	33145639	-	-	-	6.77e-05
SNP-1.33144918.	G/A	1	33145963	-	-	-	0.000119
SNP-2.2487257.	A/G	2	2487260	-	-	-	7.53e-05
SNP-2.7675860.	G/T	2	7675861	-	-	-	0.000109
SNP-2.10000130.	G/C	2	10000133	-	-	-	0.000157
SNP-3.8488004.	G/T	3	8489067	-	-	-	0.000112
SNP-3.12629299.	C/T	3	12630582	-	-	-	8.85e-05
SNP-3.14366076.	C/T	3	14367388	-	-	-	0.000108
SNP-3.35601249.	C/T	3	35608381	-	-	-	0.000103
SNP-4.14470787.	G/A	4	14480075	-	-	-	0.000131
SNP-4.14525499.	C/T	4	14534786	-	-	-	0.00015
SNP-4.14664466.	T/G	4	14673753	-	-	-	8.33e-05
SNP-4.14706467.	A/G	4	14715754	-	-	-	7.51e-05
SNP-4.14804423.	T/G	4	14813710	-	-	-	0.000138
SNP-4.14804626.	T/A	4	14813913	-	-	-	9.15e-05
SNP-4.15698424.	G/A	4	15870392	-	-	-	4.55e-05
SNP-4.15849812.	C/A	4	16021780	-	-	-	9.7e-05
SNP-4.15874980.	T/G	4	16046948	-	-	-	8.1e-05
SNP-6.4200347.	T/C	6	4201347	-	-	-	0.000139
SNP-6.4394412.	A/G	6	4395412	-	-	-	0.000131
SNP-7.8313835.	G/A	7	8314831	-	-	-	0.000156
SNP-7.10972712.	G/A	7	10973707	-	-	-	9.66e-05
SNP-7.11908209.	C/T	7	11909204	-	-	-	0.00014
SNP-7.11912033.	A/C	7	11913028	-	-	-	8.79e-05
SNP-7.25521072.	C/T	7	25522067	-	-	-	0.000124
SNP-8.2132876.	C/T	8	2133874	-	-	-	9.19e-05
SNP-8.28066229.	T/C	8	28068944	-	-	-	9e-05
SNP-9.20122249.	T/G	9	20122731	-	-	-	0.000146
SNP-12.21627395.	T/G	12	21660849	-	-	-	0.000145
SNP-12.14962396.	T/C	12	14965055	0.000159	0.0827	-0.0815	-
SNP-11.8944879.	G/A	11	8950267	0.000139	0.0839	-0.0753	-

## Sheet: Table S5
Supplementary Table S5. Summary of significant SNPs associated with sRV-Chl4 by GWAS using CMLM and BLINK
SNP	alelle	chr	pos	CMLM.Pvalue	CMLM.R2	CMLM.effect	Blink.Pvalue
SNP-1.10663118.	A/G	1	10664143	1.96751e-05	0.104362	-0.133184	3.74482e-05
SNP-1.6497311.	T/G	1	6498312	8.4174e-05	0.0907608	0.18839	4.59625e-05
SNP-10.4054140.	A/G	10	4055165	0.000102469	0.0889424	-0.10363	9.86171e-05
SNP-10.4482872.	T/C	10	4466335	0.000110847	0.0882172	0.163692	4.34815e-05
SNP-10.4644611.	C/T	10	4628074	1.43822e-05	0.10733	-0.174893	6.9818e-06
SNP-10.4658917.	A/T	10	4642381	1.45696e-05	0.107207	-0.211654	5.31816e-06
SNP-11.27599493.	G/A	11	28122715	0.00012135	0.087383	0.116605	0.000109663
SNP-2.31753641.	G/A	2	31759511	1.63383e-05	0.106121	0.161192	1.33456e-05
SNP-3.17410752.	G/A	3	17411943	3.66305e-05	0.0985119	0.221189	3.79122e-05
SNP-3.17522880.	C/T	3	17524099	0.000133344	0.0865157	-0.235012	0.000101362
SNP-3.36238982.	A/C	3	36246057	1.19115e-05	0.109121	-0.198691	1.19431e-05
SNP-3.36253168.	C/G	3	36260299	0.000110683	0.0882309	-0.167841	7.5408e-05
SNP-3.36314610.	G/A	3	36321741	7.49963e-05	0.0918307	-0.161142	4.02997e-05
SNP-4.21738794.	C/A	4	21910744	4.36025e-05	0.096881	0.212212	2.70776e-05
SNP-4.26123695.	C/T	4	26308823	6.29135e-06	0.11522	-0.149122	2.31144e-05
SNP-5.18438510.	C/T	5	18499025	8.18969e-05	0.0910148	-0.199516	2.81557e-05
SNP-5.18456801.	G/C	5	18518070	2.24835e-05	0.103102	0.175557	1.09384e-05
SNP-6.2100143.	T/C	6	2101143	2.23727e-05	0.103148	0.120292	5.94499e-05
SNP-6.24515148.	G/C	6	24516146	1.10922e-05	0.1098	0.211767	1.70213e-06
SNP-7.20944557.	T/C	7	20945551	0.000107638	0.0884882	0.166254	7.71153e-05
SNP-7.21162640.	G/T	7	21163634	5.05153e-05	0.0955067	-0.143703	1.70619e-05
SNP-7.258412.	T/C	7	259413	4.66042e-05	0.0962589	0.184382	8.40808e-05
SNP-8.17727284.	T/A	8	17729998	2.1763e-05	0.103409	0.190262	1.3958e-05
SNP-8.8681723.	G/A	8	8682720	1.23958e-05	0.108742	0.14548	1.15379e-06
SNP-1.21227341.	T/C	1	21228387	-	-	-	0.000127011
SNP-1.30846759.	G/T	1	30847804	-	-	-	0.000123055
SNP-3.7835074.	A/G	3	7836137	-	-	-	0.000160756
SNP-3.7837724.	G/A	3	7838787	-	-	-	8.97589e-05
SNP-3.17610126.	C/T	3	17611345	-	-	-	0.000121126
SNP-3.18082716.	A/T	3	18083935	-	-	-	0.000149123
SNP-3.33568746.	A/C	3	33575877	-	-	-	0.0001534
SNP-4.31681101.	C/T	4	31866208	-	-	-	0.000143963
SNP-6.25540983.	T/A	6	25541981	-	-	-	4.83139e-05
SNP-7.465565.	C/T	7	466566	-	-	-	8.43892e-05
SNP-7.20938141.	A/T	7	20939135	-	-	-	0.000111056
SNP-8.12912914.	C/T	8	12915090	-	-	-	0.000136759
SNP-10.3989251.	C/T	10	3990276	-	-	-	0.000111986
SNP-10.4361806.	A/C	10	4345269	-	-	-	0.000117279
SNP-10.11740767.	T/C	10	11811953	-	-	-	0.000141911
SNP-10.13031393.	T/A	10	13102579	-	-	-	0.00011783
SNP-11.25828429.	C/T	11	26300017	-	-	-	0.000116022
SNP-5.26400410.	A/G	5	26463048	6.11095e-05	0.093733	-0.147319	-
SNP-9.20115000.	A/T	9	20115482	9.81723e-05	0.089338	-0.133958	-
SNP-8.19873293.	C/T	8	19876007	0.000158233	0.0849442	-0.121266	-
SNP-10.13489097.	C/T	10	13560328	4.55675e-05	0.0964691	-0.12029	-
SNP-10.2978937.	C/T	10	2979961	0.00013003	0.0867472	-0.112972	-
SNP-2.9577435.	T/C	2	9577438	0.000155348	0.085113	0.131707	-
SNP-3.5035425.	T/A	3	5036424	3.92021e-05	0.0978763	0.136674	-
SNP-6.2144701.	C/A	6	2145701	9.68956e-05	0.0894589	0.137142	-
SNP-3.14706774.	C/A	3	14708088	0.000154866	0.0851415	0.14157	-
SNP-7.21244917.	T/G	7	21245911	0.000108541	0.0884111	0.151125	-
SNP-8.1471513.	G/A	8	1472512	0.000112701	0.0880643	0.151288	-

## Sheet: Table S6
Supplementary Table S6. Summary of significant SNPs associated with sRV-Chl6 by GWAS using CMLM and BLINK
SNP	alelle	chr	pos	CMLM.Pvalue	CMLM.R2	CMLM.effect	Blink.Pvalue
SNP-1.508844.	C/T	1	509845	9.33205e-05	0.0563164	0.174215	2.47367e-05
SNP-10.18862816.	C/T	10	18934260	5.42557e-05	0.0615602	0.213758	4.50448e-05
SNP-10.18986931.	G/A	10	19058375	6.54062e-05	0.0597483	-0.216569	3.6556e-05
SNP-12.13485499.	C/A	12	13488162	8.4884e-05	0.0572296	0.230021	1.87517e-05
SNP-2.22060808.	C/T	2	22066678	1.74806e-05	0.0726427	0.200133	7.24507e-06
SNP-2.24677772.	C/T	2	24683642	5.07129e-05	0.062216	0.222627	2.75211e-05
SNP-3.32648475.	A/G	3	32655605	9.95813e-05	0.0556914	0.184856	1.87346e-05
SNP-3.34799272.	A/G	3	34806403	5.7464e-05	0.0610027	0.141332	1.12856e-05
SNP-4.19825069.	T/G	4	19997034	1.14127e-05	0.0768591	-0.165406	1.31318e-06
SNP-4.22087590.	T/C	4	22272709	5.11076e-05	0.0621407	-0.207161	3.24476e-05
SNP-4.27009828.	T/C	4	27194959	1.88338e-05	0.0719079	-0.21745	6.03607e-06
SNP-6.17961463.	C/T	6	17962461	0.000117408	0.0541091	0.241814	3.23553e-05
SNP-6.17978560.	T/C	6	17979558	0.000162741	0.0509837	-0.2322	4.77819e-05
SNP-7.12320630.	C/T	7	12321624	4.55008e-05	0.0632706	0.239843	2.23298e-05
SNP-7.26721136.	G/T	7	26722131	0.000114094	0.0543839	0.241135	3.03974e-05
SNP-8.3430353.	G/A	8	3431351	4.44061e-06	0.0862768	-0.174545	5.73751e-07
SNP-2.19216714.	T/C	2	19222583	-	-	-	0.000128471
SNP-3.108715.	G/C	3	109716	-	-	-	0.000128415
SNP-3.121531.	A/G	3	122532	-	-	-	8.32094e-05
SNP-3.11747067.	C/A	3	11748350	-	-	-	0.000111383
SNP-3.12021054.	G/A	3	12022337	-	-	-	3.23127e-05
SNP-3.12596781.	G/A	3	12598064	-	-	-	0.000128096
SNP-3.25614562.	G/A	3	25616545	-	-	-	0.000148794
SNP-3.30971637.	C/T	3	30978751	-	-	-	8.92753e-05
SNP-3.32199509.	C/T	3	32206633	-	-	-	0.000162741
SNP-4.1040113.	G/A	4	1044562	-	-	-	0.000159656
SNP-6.18065254.	C/T	6	18066252	-	-	-	8.2372e-05
SNP-7.13200347.	G/A	7	13201341	-	-	-	0.000164263
SNP-8.28356421.	G/T	8	28359136	-	-	-	0.000138094
SNP-9.5020522.	G/A	9	5021523	-	-	-	8.72831e-05
SNP-9.19077688.	C/T	9	19078100	-	-	-	5.54937e-05
SNP-10.3500245.	C/T	10	3501269	-	-	-	0.000154653
SNP-10.20673572.	G/A	10	20745094	-	-	-	0.000132625
SNP-12.11016109.	T/C	12	11018744	-	-	-	7.37997e-05
SNP-12.11265548.	T/A	12	11268213	-	-	-	6.52059e-05
SNP-12.12274908.	C/T	12	12277571	-	-	-	0.000111285
SNP-12.12281010.	A/T	12	12283673	-	-	-	0.000151526
SNP-12.12308261.	C/T	12	12310924	-	-	-	0.000120016
SNP-12.12448426.	G/A	12	12451088	-	-	-	0.000154865
SNP-12.12456676.	C/T	12	12459338	-	-	-	0.00011573
SNP-12.12843686.	G/C	12	12846348	-	-	-	9.95084e-05
SNP-12.12850028.	A/T	12	12852690	-	-	-	0.000114862
SNP-12.12912863.	C/A	12	12915525	-	-	-	0.000142268
SNP-12.13496029.	C/A	12	13498692	-	-	-	0.000141206

## Sheet: Table S7
Supplementary Table S7. Summary of significant SNPs associated with sRV-DR4 by GWAS using CMLM and BLINK
SNP	alelle	chr	pos	CMLM.Pvalue	CMLM.R2	CMLM.effect	Blink.Pvalue
SNP-1.12880379.	G/A	1	12881406	-	-	-	8.43e-05
SNP-4.21551681.	C/A	4	21723631	-	-	-	0.000106
SNP-4.24323302.	T/A	4	24508442	-	-	-	9.24e-05
SNP-4.24525604.	C/T	4	24710743	-	-	-	0.000138
SNP-4.24613682.	G/A	4	24798822	-	-	-	0.000164
SNP-4.24658182.	T/A	4	24843322	-	-	-	0.00015
SNP-5.22348144.	C/T	5	22410704	-	-	-	0.000135
SNP-6.2236200.	C/A	6	2237200	-	-	-	6.85e-05
SNP-6.2320491.	T/A	6	2321491	-	-	-	0.000142
SNP-6.20145616.	C/A	6	20146614	-	-	-	0.000137
SNP-10.16410753.	C/T	10	16481981	3.42e-05	0.0853	0.161	-
SNP-2.27023314.	A/G	2	27029184	0.000145	0.0716	0.144	-
SNP-6.1735661.	C/A	6	1736661	0.00014	0.0719	0.133	-
SNP-3.9857013.	G/C	3	9858078	6.53e-05	0.0791	-0.164	-

## Sheet: Table S8
Supplementary Table S8. Summary of significant SNPs associated with sRV-DR6 by GWAS using CMLM and BLINK
SNP	alelle	chr	pos	CMLM.Pvalue	CMLM.R2	CMLM.effect	Blink.Pvalue
SNP-1.40330641.	G/C	1	40331685	5.19124e-05	0.0668628	0.118896	8.18104e-05
SNP-1.8474055.	C/A	1	8475056	0.000139705	0.0574109	0.239792	0.000162803
SNP-10.10986058.	G/A	10	11057239	0.000159456	0.0561592	0.16707	0.000128651
SNP-12.12890538.	A/G	12	12893200	1.30271e-05	0.0802881	-0.205085	8.38938e-06
SNP-2.5031862.	G/A	2	5031866	4.52436e-05	0.0681865	0.226795	3.27114e-05
SNP-3.13130403.	C/T	3	13131686	6.48075e-05	0.0647324	-0.167938	2.53563e-05
SNP-3.23035711.	A/T	3	23037224	2.67678e-06	0.0959567	-0.159557	9.69711e-07
SNP-3.34468638.	C/T	3	34475769	8.48379e-05	0.0621557	-0.184032	2.54677e-05
SNP-3.34822168.	C/T	3	34829299	6.32721e-05	0.0649623	-0.189914	1.94108e-05
SNP-3.4267308.	C/A	3	4268307	4.40443e-05	0.0684454	-0.224082	4.39193e-05
SNP-3.4343151.	C/A	3	4344150	0.000162136	0.0560016	-0.157301	0.000116165
SNP-3.5347894.	C/T	3	5348895	7.10473e-05	0.0638518	-0.253783	5.20564e-05
SNP-4.19825069.	T/G	4	19997034	3.32133e-06	0.0938021	0.150895	1.67626e-06
SNP-4.31063518.	T/C	4	31248629	0.000128589	0.0581971	0.142083	0.000135307
SNP-5.18440309.	T/G	5	18500824	1.23118e-05	0.0808418	0.194943	1.70697e-05
SNP-5.19220465.	C/T	5	19282982	4.3256e-06	0.0911715	-0.236668	2.74152e-06
SNP-5.80930.	A/C	5	80931	1.33941e-05	0.0800158	-0.210291	5.28205e-06
SNP-6.1735661.	C/A	6	1736661	0.000151741	0.0566283	0.130844	0.000153221
SNP-6.5162968.	T/C	6	5163968	6.33757e-05	0.0649466	0.17506	5.41447e-05
SNP-7.1444938.	C/T	7	1445939	6.75676e-05	0.0643327	-0.147026	4.43095e-05
SNP-7.25194640ag.	A/G	7	25195635	0.000116763	0.0591132	-0.134498	6.76721e-05
SNP-8.3054572.	C/T	8	3055570	0.000113272	0.0594017	-0.152365	8.00695e-05
SNP-8.3430353.	G/A	8	3431351	1.74959e-05	0.0774029	0.140999	8.78886e-06
SNP-8.3544780.	C/T	8	3545778	5.81022e-05	0.0657803	-0.179652	3.67151e-05
SNP-9.15534408.	C/T	9	15535410	9.70531e-05	0.0608725	-0.155644	0.000101716
SNP-9.17990633.	A/C	9	17991635	6.69981e-05	0.0644138	0.153162	5.1796e-05
SNP-9.19466296ct.	C/T	9	19466707	2.35736e-05	0.0744976	-0.191873	5.49347e-06
SNP-9.20121667.	T/G	9	20122149	8.56791e-05	0.0620615	0.181527	7.17719e-05
SNP-9.22664853.	G/A	9	22665335	6.06822e-05	0.0653633	0.352572	5.13118e-05
SNP-9.413684.	C/T	9	414685	9.31967e-05	0.061259	-0.150697	0.000117893
SNP-1.1683850.	A/G	1	1684851	-	-	-	0.000128541
SNP-1.23112116.	A/C	1	23113161	-	-	-	0.000156333
SNP-2.19368523.	C/A	2	19374392	-	-	-	0.000161106
SNP-3.2767762.	G/A	3	2768767	-	-	-	0.000107887
SNP-3.34780783.	A/T	3	34787914	-	-	-	8.8268e-05
SNP-3.34805149.	C/T	3	34812280	-	-	-	5.94576e-05
SNP-5.24974736.	A/G	5	25037322	-	-	-	0.000102374
SNP-7.10127887.	G/A	7	10128882	-	-	-	0.000116163
SNP-8.752698.	G/A	8	753697	-	-	-	0.000136381
SNP-8.796996.	C/A	8	797995	-	-	-	0.000125293
SNP-10.1137269.	A/T	10	1138294	-	-	-	0.000100376
SNP-11.22066343.	C/T	11	22532473	-	-	-	0.000164211
SNP-4.2908680.	G/T	4	2913075	0.000161101	0.0560621	-0.187704	-
SNP-5.14304239.	A/G	5	14361697	0.000153667	0.056509	-0.159585	-

## Sheet: Table S9
Supplementary Table S9. Summary of significant SNPs associated with rRV-Na by GWAS using CMLM and BLINK
SNP	alelle	chr	pos	CMLM.Pvalue	CMLM.R2	CMLM.effect	Blink.Pvalue
SNP-1.17890572.	T/A	1	17891619	4.44e-05	0.1365	-17	9.07e-06
SNP-1.18857004.	A/C	1	18858050	0.000117	0.1279	13.7	3.04e-05
SNP-1.33451582.	C/T	1	33452627	8.14e-05	0.1311	11.1	1.94e-05
SNP-10.10286153.	T/C	10	10357333	0.000165	0.1249	10.9	4.65e-05
SNP-10.15473931.	C/T	10	15545162	8.13e-05	0.1311	17.7	1.94e-05
SNP-11.12738793.	T/A	11	13202473	5.9e-05	0.1339	-15.9	1.3e-05
SNP-11.21374400.	C/T	11	21840524	7.19e-05	0.1322	15.6	1.66e-05
SNP-11.27097344.	C/T	11	27568958	0.000147	0.1259	9.86	4.05e-05
SNP-11.27097577.	T/A	11	27569191	0.000107	0.1286	9.53	2.74e-05
SNP-11.27099108.	G/T	11	27570722	0.000119	0.1277	-10.3	3.13e-05
SNP-11.27115663.	G/T	11	27587277	3.92e-05	0.1376	13.5	7.76e-06
SNP-3.9947855.	G/A	3	9948920	9.26e-05	0.1299	-17.6	2.28e-05
SNP-5.25320143.	G/A	5	25382723	2.6e-05	0.1413	-16.5	4.6e-06
SNP-6.29154252.	C/T	6	29155251	0.00012	0.1276	-11.6	3.15e-05
SNP-7.13097456.	G/A	7	13098450	0.000132	0.1268	-17.2	3.53e-05
SNP-1.13613558.	C/T	1	13614585	-	-	-	0.000164
SNP-1.21931105.	C/T	1	21932151	-	-	-	8.07e-05
SNP-1.34654888.	C/T	1	34655932	-	-	-	0.000122
SNP-2.3446902.	T/A	2	3446905	-	-	-	5.68e-05
SNP-2.20020519.	C/T	2	20026388	-	-	-	7.78e-05
SNP-2.21543723.	A/G	2	21549593	-	-	-	9.49e-05
SNP-4.12601156.	C/T	4	12610447	-	-	-	9.65e-05
SNP-5.23675234.	G/A	5	23737814	-	-	-	0.000148
SNP-6.23050179.	G/C	6	23051177	-	-	-	6.09e-05
SNP-6.26225030.	C/T	6	26226028	-	-	-	0.000121
SNP-7.22562504.	C/T	7	22563498	-	-	-	0.0001
SNP-9.18462451.	C/T	9	18463453	-	-	-	8.2e-05
SNP-10.10211101.	C/A	10	10282281	-	-	-	8.9e-05
SNP-11.21523683.	C/T	11	21989813	-	-	-	0.000145
SNP-11.21865335.	C/T	11	22331465	-	-	-	0.000153
SNP-11.27092890.	C/T	11	27564504	-	-	-	8.27e-05
SNP-11.28254856.	G/C	11	28778078	-	-	-	0.000137

## Sheet: Table S10
Supplementary Table S10. Summary of significant SNPs associated with rRV-Na/K by GWAS using CMLM and BLINK
SNP	alelle	chr	pos	CMLM.Pvalue	CMLM.R2	CMLM.effect	Blink.Pvalue
SNP-10.10286153.	T/C	10	10357333	7.82e-05	0.1061	8.14	1.76e-05
SNP-10.15473931.	C/T	10	15545162	0.000121	0.1021	12.3	3.04e-05
SNP-10.15549005.	G/A	10	15620236	8.91e-05	0.1049	-15.3	2.07e-05
SNP-11.10602090.	G/A	11	10607546	0.00015	0.1002	-10.7	3.97e-05
SNP-11.21374400.	C/T	11	21840524	7.45e-05	0.1066	11	1.65e-05
SNP-11.27092890.	C/T	11	27564504	8.13e-05	0.1058	10.2	1.84e-05
SNP-11.27093187.	A/C	11	27564801	9.61e-05	0.1042	-8.87	2.27e-05
SNP-11.27097344.	C/T	11	27568958	6.85e-05	0.1073	7.37	1.49e-05
SNP-11.27099108.	G/T	11	27570722	0.000149	0.1003	-7.19	3.91e-05
SNP-11.27115663.	G/T	11	27587277	9.26e-05	0.1046	9.12	2.17e-05
SNP-11.28253396.	T/A	11	28776618	5.02e-05	0.1102	-13	1e-05
SNP-2.31978289.	C/T	2	31984159	8.91e-05	0.1049	9.76	2.07e-05
SNP-4.12601156.	C/T	4	12610447	9.96e-05	0.1039	10.9	2.38e-05
SNP-5.25320143.	G/A	5	25382723	5.6e-05	0.1092	-11.2	1.15e-05
SNP-5.3624753.	C/T	5	3624777	4.07e-05	0.1121	12.8	7.7e-06
SNP-6.23050179.	G/C	6	23051177	7.83e-05	0.1061	-10.5	1.76e-05
SNP-8.18242179.	G/A	8	18244893	6.79e-05	0.1074	-12.3	1.47e-05
SNP-1.17890572.	T/A	1	17891619	-	-	-	0.000105
SNP-1.18857004.	A/C	1	18858050	-	-	-	0.000118
SNP-1.26715126.	T/C	1	26716171	-	-	-	6.73e-05
SNP-1.33451582.	C/T	1	33452627	-	-	-	0.000135
SNP-1.34737530.	C/T	1	34738574	-	-	-	6.82e-05
SNP-2.3446902.	T/A	2	3446905	-	-	-	6.47e-05
SNP-2.20020519.	C/T	2	20026388	-	-	-	9.92e-05
SNP-2.24573736.	G/A	2	24579606	-	-	-	8.79e-05
SNP-2.25791106.	T/C	2	25796976	-	-	-	0.000103
SNP-2.30527141.	C/T	2	30533011	-	-	-	5.6e-05
SNP-2.32054904.	C/T	2	32060774	-	-	-	0.000105
SNP-3.9947855.	G/A	3	9948920	-	-	-	0.000163
SNP-3.14477460.	A/G	3	14478773	-	-	-	0.000146
SNP-4.2861686.	T/C	4	2866082	-	-	-	0.000161
SNP-4.7929461.	G/A	4	7934193	-	-	-	8.87e-05
SNP-5.19247616.	G/A	5	19310133	-	-	-	6.03e-05
SNP-5.23675234.	G/A	5	23737814	-	-	-	0.000123
SNP-5.27398473.	G/A	5	27461118	-	-	-	9.71e-05
SNP-6.1395589.	T/C	6	1396589	-	-	-	0.000121
SNP-6.26225030.	C/T	6	26226028	-	-	-	8.93e-05
SNP-6.29154252.	C/T	6	29155251	-	-	-	0.000147
SNP-7.13097456.	G/A	7	13098450	-	-	-	7.45e-05
SNP-7.22562504.	C/T	7	22563498	-	-	-	7.22e-05
SNP-7.22570947.	G/T	7	22571941	-	-	-	5.38e-05
SNP-9.13619626.	C/T	9	13620628	-	-	-	6.45e-05
SNP-9.17252169.	G/A	9	17253171	-	-	-	5.84e-05
SNP-10.10146256.	G/A	10	10217436	-	-	-	0.000142
SNP-10.10211101.	C/A	10	10282281	-	-	-	4.88e-05
SNP-10.10268661.	C/A	10	10339841	-	-	-	0.000154
SNP-10.10318929.	T/A	10	10390109	-	-	-	0.000122
SNP-10.10542553.	G/C	10	10613733	-	-	-	0.000109
SNP-11.12738793.	T/A	11	13202473	-	-	-	0.000132
SNP-11.27097577.	T/A	11	27569191	-	-	-	6.86e-05
SNP-11.27099135.	G/C	11	27570749	-	-	-	0.0001
SNP-11.27102878.	C/T	11	27574492	-	-	-	0.000159
SNP-12.24757689.	C/T	12	24791236	-	-	-	0.000144

[truncated: 18 more sheets: Table S11, Table S12, Table S13, Table S14, Table S15, Table S16, Table S17, Table S18, Table S19, Table S20, Table S21, Table S22, Table S23, Table S24, Table S25, Table S26, Table S27, Table S28]
